# Supplementary material for: Bioactive Extracts and Constituents from Taraxacum mongolicum: Antioxidant, Anti-Inflammatory, Enzyme-Inhibitory, and Molecular Docking Studies
Source: Antioxidants (Basel). 2026 May 29;15(6):688. doi: 10.3390/antiox15060688 (PMC13295379; doi:10.3390/antiox15060688)
Supplement: Supplementary file 1 [file antioxidants-15-00688-s001.zip]

Archive with 1 entries (1 files):
- antioxidants-4302915-supplementary.pdf
